# Supplementary material for: Size-selective mortality fosters ontogenetic changes in collective risk-taking behaviour in zebrafish, Danio rerio
Source: Oecologia. 2022 Oct 1;200(1-2):89–106. doi: 10.1007/s00442-022-05256-y (PMC9547785; doi:10.1007/s00442-022-05256-y)
Supplement: Supplementary file 2 — Supplementary file2 (XLSX 62 KB) [file 442_2022_5256_MOESM2_ESM.xlsx]

## Sheet: BodySize&Sex
Population	SelectionLine	BodySize	Sex
Large Harvested	LS1	33	M
Large Harvested	LS1	36	M
Large Harvested	LS1	32	M
Large Harvested	LS1	31	M
Large Harvested	LS1	32	M
Large Harvested	LS1	3	M
Large Harvested	LS1	32	M
Large Harvested	LS1	34	M
Large Harvested	LS1	36	M
Large Harvested	LS1	39	M
Large Harvested	LS1	36	F
Large Harvested	LS1	36	F
Large Harvested	LS1	31	M
Large Harvested	LS1	37	F
Large Harvested	LS1	35	F
Large Harvested	LS1	35	M
Large Harvested	LS1	37	F
Large Harvested	LS1	36	F
Large Harvested	LS1	38	F
Large Harvested	LS1	33	M
Large Harvested	LS1	4	F
Large Harvested	LS1	35	F
Large Harvested	LS1	36	M
Large Harvested	LS1	33	M
Large Harvested	LS1	41	F
Large Harvested	LS1	36	F
Large Harvested	LS1	33	F
Large Harvested	LS1	36	F
Large Harvested	LS1	26	M
Large Harvested	LS1	32	F
Large Harvested	LS1	3	M
Large Harvested	LS1	39	M
Large Harvested	LS1	35	F
Large Harvested	LS1	3	M
Large Harvested	LS1	34	M
Large Harvested	LS1	33	M
Large Harvested	LS1	37	F
Large Harvested	LS1	38	F
Large Harvested	LS1	33	F
Large Harvested	LS1	32	M
Large Harvested	LS1	36	F
Large Harvested	LS1	33	F
Large Harvested	LS1	3	M
Large Harvested	LS1	3	F
Large Harvested	LS1	3	M
Large Harvested	LS1	35	F
Large Harvested	LS1	34	M
Large Harvested	LS1	33	M
Large Harvested	LS1	33	M
Large Harvested	LS1	39	F
Large Harvested	LS1	34	M
Large Harvested	LS1	34	M
Large Harvested	LS1	35	M
Large Harvested	LS1	39	M
Large Harvested	LS1	35	M
Large Harvested	LS1	35	M
Large Harvested	LS1	3	M
Large Harvested	LS1	34	M
Large Harvested	LS1	34	M
Large Harvested	LS1	36	M
Large Harvested	LS2	35	M
Large Harvested	LS2	4	F
Large Harvested	LS2	4	M
Large Harvested	LS2	35	M
Large Harvested	LS2	39	M
Large Harvested	LS2	44	F
Large Harvested	LS2	43	F
Large Harvested	LS2	35	M
Large Harvested	LS2	36	M
Large Harvested	LS2	38	F
Large Harvested	LS2	37	M
Large Harvested	LS2	35	M
Large Harvested	LS2	35	M
Large Harvested	LS2	33	M
Large Harvested	LS2	36	M
Large Harvested	LS2	4	F
Large Harvested	LS2	38	M
Large Harvested	LS2	37	M
Large Harvested	LS2	4	F
Large Harvested	LS2	38	M
Large Harvested	LS2	35	M
Large Harvested	LS2	39	F
Large Harvested	LS2	41	F
Large Harvested	LS2	37	M
Large Harvested	LS2	39	F
Large Harvested	LS2	33	M
Large Harvested	LS2	33	M
Large Harvested	LS2	32	M
Large Harvested	LS2	35	M
Large Harvested	LS2	38	M
Large Harvested	LS2	41	F
Large Harvested	LS2	36	F
Large Harvested	LS2	4	F
Large Harvested	LS2	36	M
Large Harvested	LS2	32	M
Large Harvested	LS2	4	F
Large Harvested	LS2	44	F
Large Harvested	LS2	38	M
Large Harvested	LS2	39	F
Large Harvested	LS2	39	F
Large Harvested	LS2	4	F
Large Harvested	LS2	37	M
Large Harvested	LS2	38	M
Large Harvested	LS2	4	F
Large Harvested	LS2	35	M
Large Harvested	LS2	4	F
Large Harvested	LS2	38	M
Large Harvested	LS2	36	M
Large Harvested	LS2	37	M
Large Harvested	LS2	43	F
Large Harvested	LS2	44	M
Large Harvested	LS2	38	M
Large Harvested	LS2	36	M
Large Harvested	LS2	37	F
Large Harvested	LS2	38	M
Large Harvested	LS2	45	F
Large Harvested	LS2	35	M
Large Harvested	LS2	37	M
Large Harvested	LS2	37	M
Large Harvested	LS2	46	F
Control	RS1	36	F
Control	RS1	35	M
Control	RS1	38	F
Control	RS1	36	F
Control	RS1	33	M
Control	RS1	36	F
Control	RS1	35	M
Control	RS1	37	F
Control	RS1	4	F
Control	RS1	38	M
Control	RS1	37	M
Control	RS1	36	F
Control	RS1	4	F
Control	RS1	33	M
Control	RS1	37	M
Control	RS1	37	F
Control	RS1	36	M
Control	RS1	35	F
Control	RS1	33	M
Control	RS1	35	M
Control	RS1	38	F
Control	RS1	41	F
Control	RS1	36	M
Control	RS1	35	M
Control	RS1	37	F
Control	RS1	39	F
Control	RS1	4	F
Control	RS1	39	F
Control	RS1	35	M
Control	RS1	33	M
Control	RS1	35	F
Control	RS1	35	M
Control	RS1	37	F
Control	RS1	38	M
Control	RS1	37	F
Control	RS1	35	M
Control	RS1	41	F
Control	RS1	36	F
Control	RS1	37	M
Control	RS1	34	M
Control	RS1	4	F
Control	RS1	37	F
Control	RS1	38	F
Control	RS1	31	M
Control	RS1	35	M
Control	RS1	35	M
Control	RS1	31	M
Control	RS1	38	M
Control	RS1	36	F
Control	RS1	37	M
Control	RS1	35	M
Control	RS1	35	F
Control	RS1	36	F
Control	RS1	34	M
Control	RS1	34	M
Control	RS1	34	F
Control	RS1	34	M
Control	RS1	36	F
Control	RS1	36	F
Control	RS1	32	F
Control	RS2	38	F
Control	RS2	31	M
Control	RS2	38	F
Control	RS2	36	F
Control	RS2	33	M
Control	RS2	35	M
Control	RS2	36	F
Control	RS2	37	M
Control	RS2	34	M
Control	RS2	38	F
Control	RS2	33	M
Control	RS2	34	M
Control	RS2	32	M
Control	RS2	35	M
Control	RS2	4	F
Control	RS2	35	F
Control	RS2	37	F
Control	RS2	3	M
Control	RS2	37	F
Control	RS2	39	F
Control	RS2	38	F
Control	RS2	32	M
Control	RS2	35	M
Control	RS2	38	F
Control	RS2	36	M
Control	RS2	33	M
Control	RS2	31	M
Control	RS2	37	F
Control	RS2	35	M
Control	RS2	35	M
Control	RS2	34	M
Control	RS2	36	M
Control	RS2	4	M
Control	RS2	37	F
Control	RS2	42	F
Control	RS2	37	F
Control	RS2	37	F
Control	RS2	38	M
Control	RS2	36	F
Control	RS2	38	F
Control	RS2	3	M
Control	RS2	33	M
Control	RS2	39	M
Control	RS2	37	M
Control	RS2	34	F
Control	RS2	3	M
Control	RS2	34	M
Control	RS2	35	F
Control	RS2	34	M
Control	RS2	38	F
Control	RS2	38	M
Control	RS2	36	F
Control	RS2	35	F
Control	RS2	4	F
Control	RS2	34	F
Control	RS2	37	F
Control	RS2	35	F
Control	RS2	35	F
Control	RS2	32	M
Control	RS2	36	F
Small Harvested	SS1	43	F
Small Harvested	SS1	36	M
Small Harvested	SS1	39	F
Small Harvested	SS1	39	F
Small Harvested	SS1	37	F
Small Harvested	SS1	38	F
Small Harvested	SS1	38	M
Small Harvested	SS1	38	F
Small Harvested	SS1	38	F
Small Harvested	SS1	37	M
Small Harvested	SS1	35	M
Small Harvested	SS1	36	M
Small Harvested	SS1	36	M
Small Harvested	SS1	36	M
Small Harvested	SS1	37	M
Small Harvested	SS1	37	F
Small Harvested	SS1	35	M
Small Harvested	SS1	38	F
Small Harvested	SS1	4	F
Small Harvested	SS1	38	F
Small Harvested	SS1	4	F
Small Harvested	SS1	39	F
Small Harvested	SS1	36	F
Small Harvested	SS1	38	M
Small Harvested	SS1	37	M
Small Harvested	SS1	35	M
Small Harvested	SS1	35	M
Small Harvested	SS1	38	F
Small Harvested	SS1	35	F
Small Harvested	SS1	35	M
Small Harvested	SS1	34	M
Small Harvested	SS1	36	M
Small Harvested	SS1	4	F
Small Harvested	SS1	4	F
Small Harvested	SS1	35	M
Small Harvested	SS1	36	M
Small Harvested	SS1	35	M
Small Harvested	SS1	32	F
Small Harvested	SS1	36	M
Small Harvested	SS1	37	M
Small Harvested	SS1	36	F
Small Harvested	SS1	35	F
Small Harvested	SS1	35	M
Small Harvested	SS1	38	F
Small Harvested	SS1	35	M
Small Harvested	SS1	41	F
Small Harvested	SS1	35	F
Small Harvested	SS1	38	M
Small Harvested	SS1	36	F
Small Harvested	SS1	38	F
Small Harvested	SS1	39	F
Small Harvested	SS1	32	M
Small Harvested	SS1	37	F
Small Harvested	SS1	38	M
Small Harvested	SS1	36	F
Small Harvested	SS1	44	F
Small Harvested	SS1	34	M
Small Harvested	SS1	43	F
Small Harvested	SS1	37	M
Small Harvested	SS1	35	M
Small Harvested	SS2	32	M
Small Harvested	SS2	42	F
Small Harvested	SS2	31	M
Small Harvested	SS2	43	F
Small Harvested	SS2	35	F
Small Harvested	SS2	42	F
Small Harvested	SS2	4	M
Small Harvested	SS2	43	F
Small Harvested	SS2	35	M
Small Harvested	SS2	4	F
Small Harvested	SS2	4	F
Small Harvested	SS2	31	F
Small Harvested	SS2	33	F
Small Harvested	SS2	38	F
Small Harvested	SS2	38	M
Small Harvested	SS2	34	F
Small Harvested	SS2	35	F
Small Harvested	SS2	41	F
Small Harvested	SS2	38	F
Small Harvested	SS2	36	F
Small Harvested	SS2	36	M
Small Harvested	SS2	4	F
Small Harvested	SS2	28	M
Small Harvested	SS2	38	F
Small Harvested	SS2	33	M
Small Harvested	SS2	36	M
Small Harvested	SS2	33	M
Small Harvested	SS2	34	F
Small Harvested	SS2	34	M
Small Harvested	SS2	41	F
Small Harvested	SS2	37	F
Small Harvested	SS2	34	M
Small Harvested	SS2	41	F
Small Harvested	SS2	38	M
Small Harvested	SS2	3	M
Small Harvested	SS2	33	M
Small Harvested	SS2	36	M
Small Harvested	SS2	39	F
Small Harvested	SS2	4	M
Small Harvested	SS2	36	F
Small Harvested	SS2	32	F
Small Harvested	SS2	39	F
Small Harvested	SS2	37	F
Small Harvested	SS2	36	F
Small Harvested	SS2	38	F
Small Harvested	SS2	34	M
Small Harvested	SS2	34	M
Small Harvested	SS2	37	F
Small Harvested	SS2	3	M
Small Harvested	SS2	35	M
Small Harvested	SS2	35	M
Small Harvested	SS2	33	M
Small Harvested	SS2	27	F
Small Harvested	SS2	37	F
Small Harvested	SS2	34	M
Small Harvested	SS2	32	M
Small Harvested	SS2	36	F
Small Harvested	SS2	38	M
Small Harvested	SS2	36	F
Small Harvested	SS2	37	F

## Sheet: AerialPredator
GroupID	Population	Replicate	SelectionLine	SurfaceTime	Age
LS11	LS	LS1	Large Harvested	300	8
LS110	LS	LS1	Large Harvested	295	8
LS12	LS	LS1	Large Harvested	300	8
LS13	LS	LS1	Large Harvested	285	8
LS14	LS	LS1	Large Harvested	287	8
LS15	LS	LS1	Large Harvested	289	8
LS16	LS	LS1	Large Harvested	274	8
LS17	LS	LS1	Large Harvested	300	8
LS18	LS	LS1	Large Harvested	264	8
LS19	LS	LS1	Large Harvested	294	8
LS21	LS	LS2	Large Harvested	300	8
LS210	LS	LS2	Large Harvested	300	8
LS22	LS	LS2	Large Harvested	289	8
LS23	LS	LS2	Large Harvested	280	8
LS24	LS	LS2	Large Harvested	300	8
LS25	LS	LS2	Large Harvested	268	8
LS26	LS	LS2	Large Harvested	241	8
LS27	LS	LS2	Large Harvested	278	8
LS28	LS	LS2	Large Harvested	300	8
LS29	LS	LS2	Large Harvested	300	8
RS11	RS	RS1	Control	282	8
RS110	RS	RS1	Control	293	8
RS12	RS	RS1	Control	300	8
RS13	RS	RS1	Control	300	8
RS14	RS	RS1	Control	297	8
RS15	RS	RS1	Control	261	8
RS16	RS	RS1	Control	256	8
RS17	RS	RS1	Control	300	8
RS18	RS	RS1	Control	294	8
RS19	RS	RS1	Control	288	8
RS21	RS	RS2	Control	300	8
RS210	RS	RS2	Control	273	8
RS22	RS	RS2	Control	254	8
RS23	RS	RS2	Control	295	8
RS24	RS	RS2	Control	300	8
RS25	RS	RS2	Control	283	8
RS26	RS	RS2	Control	300	8
RS27	RS	RS2	Control	300	8
RS28	RS	RS2	Control	289	8
RS29	RS	RS2	Control	300	8
SS11	SS	SS1	Small Harvested	300	8
SS110	SS	SS1	Small Harvested	284	8
SS12	SS	SS1	Small Harvested	300	8
SS13	SS	SS1	Small Harvested	298	8
SS14	SS	SS1	Small Harvested	300	8
SS15	SS	SS1	Small Harvested	300	8
SS16	SS	SS1	Small Harvested	276	8
SS17	SS	SS1	Small Harvested	250	8
SS18	SS	SS1	Small Harvested	300	8
SS19	SS	SS1	Small Harvested	300	8
SS21	SS	SS2	Small Harvested	300	8
SS210	SS	SS2	Small Harvested	300	8
SS22	SS	SS2	Small Harvested	300	8
SS23	SS	SS2	Small Harvested	297	8
SS24	SS	SS2	Small Harvested	300	8
SS25	SS	SS2	Small Harvested	300	8
SS26	SS	SS2	Small Harvested	300	8
SS27	SS	SS2	Small Harvested	284	8
SS28	SS	SS2	Small Harvested	300	8
SS29	SS	SS2	Small Harvested	299	8
LS11	LS	LS1	Large Harvested	252	15
LS110	LS	LS1	Large Harvested	274	15
LS12	LS	LS1	Large Harvested	294	15
LS13	LS	LS1	Large Harvested	300	15
LS14	LS	LS1	Large Harvested	277	15
LS15	LS	LS1	Large Harvested	293	15
LS16	LS	LS1	Large Harvested	248	15
LS17	LS	LS1	Large Harvested	286	15
LS18	LS	LS1	Large Harvested	300	15
LS19	LS	LS1	Large Harvested	272	15
LS21	LS	LS2	Large Harvested	185	15
LS210	LS	LS2	Large Harvested	286	15
LS22	LS	LS2	Large Harvested	288	15
LS23	LS	LS2	Large Harvested	296	15
LS24	LS	LS2	Large Harvested	292	15
LS25	LS	LS2	Large Harvested	155	15
LS26	LS	LS2	Large Harvested	300	15
LS27	LS	LS2	Large Harvested	300	15
LS28	LS	LS2	Large Harvested	278	15
LS29	LS	LS2	Large Harvested	300	15
RS11	RS	RS1	Control	168	15
RS110	RS	RS1	Control	277	15
RS12	RS	RS1	Control	255	15
RS13	RS	RS1	Control	265	15
RS14	RS	RS1	Control	39	15
RS15	RS	RS1	Control	225	15
RS16	RS	RS1	Control	133	15
RS17	RS	RS1	Control	300	15
RS18	RS	RS1	Control	284	15
RS19	RS	RS1	Control	296	15
RS21	RS	RS2	Control	190	15
RS210	RS	RS2	Control	143	15
RS22	RS	RS2	Control	266	15
RS23	RS	RS2	Control	279	15
RS24	RS	RS2	Control	300	15
RS25	RS	RS2	Control	300	15
RS26	RS	RS2	Control	213	15
RS27	RS	RS2	Control	251	15
RS28	RS	RS2	Control	138	15
RS29	RS	RS2	Control	55	15
SS11	SS	SS1	Small Harvested	300	15
SS110	SS	SS1	Small Harvested	86	15
SS12	SS	SS1	Small Harvested	300	15
SS13	SS	SS1	Small Harvested	292	15
SS14	SS	SS1	Small Harvested	299	15
SS15	SS	SS1	Small Harvested	61	15
SS16	SS	SS1	Small Harvested	133	15
SS17	SS	SS1	Small Harvested	266	15
SS18	SS	SS1	Small Harvested	300	15
SS19	SS	SS1	Small Harvested	300	15
SS21	SS	SS2	Small Harvested	300	15
SS210	SS	SS2	Small Harvested	267	15
SS22	SS	SS2	Small Harvested	248	15
SS23	SS	SS2	Small Harvested	300	15
SS24	SS	SS2	Small Harvested	296	15
SS25	SS	SS2	Small Harvested	111	15
SS26	SS	SS2	Small Harvested	299	15
SS27	SS	SS2	Small Harvested	300	15
SS28	SS	SS2	Small Harvested	293	15
SS29	SS	SS2	Small Harvested	288	15
LS11	LS	LS1	Large Harvested	216	22
LS110	LS	LS1	Large Harvested	289	22
LS12	LS	LS1	Large Harvested	300	22
LS13	LS	LS1	Large Harvested	280	22
LS14	LS	LS1	Large Harvested	171	22
LS15	LS	LS1	Large Harvested	272	22
LS16	LS	LS1	Large Harvested	278	22
LS17	LS	LS1	Large Harvested	161	22
LS18	LS	LS1	Large Harvested	278	22
LS19	LS	LS1	Large Harvested	111	22
LS21	LS	LS2	Large Harvested	260	22
LS210	LS	LS2	Large Harvested	300	22
LS22	LS	LS2	Large Harvested	240	22
LS23	LS	LS2	Large Harvested	300	22
LS24	LS	LS2	Large Harvested	205	22
LS25	LS	LS2	Large Harvested	58	22
LS26	LS	LS2	Large Harvested	185	22
LS27	LS	LS2	Large Harvested	171	22
LS28	LS	LS2	Large Harvested	66	22
LS29	LS	LS2	Large Harvested	282	22
RS11	RS	RS1	Control	249	22
RS110	RS	RS1	Control	240	22
RS12	RS	RS1	Control	132	22
RS13	RS	RS1	Control	234	22
RS14	RS	RS1	Control	176	22
RS15	RS	RS1	Control	241	22
RS16	RS	RS1	Control	62	22
RS17	RS	RS1	Control	104	22
RS18	RS	RS1	Control	240	22
RS19	RS	RS1	Control	293	22
RS21	RS	RS2	Control	300	22
RS210	RS	RS2	Control	100	22
RS22	RS	RS2	Control	300	22
RS23	RS	RS2	Control	93	22
RS24	RS	RS2	Control	288	22
RS25	RS	RS2	Control	14	22
RS26	RS	RS2	Control	68	22
RS27	RS	RS2	Control	110	22
RS28	RS	RS2	Control	278	22
RS29	RS	RS2	Control	204	22
SS11	SS	SS1	Small Harvested	300	22
SS110	SS	SS1	Small Harvested	264	22
SS12	SS	SS1	Small Harvested	300	22
SS13	SS	SS1	Small Harvested	279	22
SS14	SS	SS1	Small Harvested	300	22
SS15	SS	SS1	Small Harvested	300	22
SS16	SS	SS1	Small Harvested	300	22
SS17	SS	SS1	Small Harvested	179	22
SS18	SS	SS1	Small Harvested	284	22
SS19	SS	SS1	Small Harvested	300	22
SS21	SS	SS2	Small Harvested	300	22
SS210	SS	SS2	Small Harvested	279	22
SS22	SS	SS2	Small Harvested	274	22
SS23	SS	SS2	Small Harvested	262	22
SS24	SS	SS2	Small Harvested	290	22
SS25	SS	SS2	Small Harvested	259	22
SS26	SS	SS2	Small Harvested	300	22
SS27	SS	SS2	Small Harvested	249	22
SS28	SS	SS2	Small Harvested	245	22
SS29	SS	SS2	Small Harvested	130	22
LS11	LS	LS1	Large Harvested	223	46
LS110	LS	LS1	Large Harvested	90	46
LS13	LS	LS1	Large Harvested	241	46
LS14	LS	LS1	Large Harvested	272	46
LS15	LS	LS1	Large Harvested	262	46
LS16	LS	LS1	Large Harvested	113	46
LS17	LS	LS1	Large Harvested	135	46
LS18	LS	LS1	Large Harvested	88	46
LS19	LS	LS1	Large Harvested	229	46
LS21	LS	LS1	Large Harvested	196	46
LS21	LS	LS2	Large Harvested	195	46
LS210	LS	LS2	Large Harvested	210	46
LS22	LS	LS2	Large Harvested	288	46
LS23	LS	LS2	Large Harvested	153	46
LS24	LS	LS2	Large Harvested	300	46
LS25	LS	LS2	Large Harvested	60	46
LS26	LS	LS2	Large Harvested	153	46
LS27	LS	LS2	Large Harvested	210	46
LS28	LS	LS2	Large Harvested	120	46
LS29	LS	LS2	Large Harvested	281	46
RS11	RS	RS1	Control	216	46
RS110	RS	RS1	Control	188	46
RS13	RS	RS1	Control	271	46
RS14	RS	RS1	Control	96	46
RS15	RS	RS1	Control	246	46
RS16	RS	RS1	Control	258	46
RS17	RS	RS1	Control	121	46
RS18	RS	RS1	Control	271	46
RS19	RS	RS1	Control	231	46
RS21	RS	RS1	Control	102	46
RS21	RS	RS2	Control	102	46
RS210	RS	RS2	Control	274	46
RS22	RS	RS2	Control	123	46
RS23	RS	RS2	Control	140	46
RS24	RS	RS2	Control	116	46
RS25	RS	RS2	Control	247	46
RS26	RS	RS2	Control	120	46
RS27	RS	RS2	Control	150	46
RS28	RS	RS2	Control	256	46
RS29	RS	RS2	Control	238	46
SS11	SS	SS1	Small Harvested	223	46
SS110	SS	SS1	Small Harvested	254	46
SS12	SS	SS1	Small Harvested	218	46
SS13	SS	SS1	Small Harvested	243	46
SS14	SS	SS1	Small Harvested	294	46
SS15	SS	SS1	Small Harvested	209	46
SS16	SS	SS1	Small Harvested	292	46
SS17	SS	SS1	Small Harvested	288	46
SS18	SS	SS1	Small Harvested	300	46
SS19	SS	SS1	Small Harvested	297	46
SS21	SS	SS2	Small Harvested	180	46
SS210	SS	SS2	Small Harvested	259	46
SS22	SS	SS2	Small Harvested	255	46
SS23	SS	SS2	Small Harvested	193	46
SS24	SS	SS2	Small Harvested	282	46
SS25	SS	SS2	Small Harvested	266	46
SS26	SS	SS2	Small Harvested	229	46
SS27	SS	SS2	Small Harvested	225	46
SS28	SS	SS2	Small Harvested	262	46
SS29	SS	SS2	Small Harvested	192	46
LS11	LS	LS1	Large Harvested	246	61
LS110	LS	LS1	Large Harvested	226	61
LS12	LS	LS1	Large Harvested	30	61
LS13	LS	LS1	Large Harvested	235	61
LS14	LS	LS1	Large Harvested	278	61
LS15	LS	LS1	Large Harvested	290	61
LS16	LS	LS1	Large Harvested	182	61
LS17	LS	LS1	Large Harvested	35	61
LS18	LS	LS1	Large Harvested	119	61
LS19	LS	LS1	Large Harvested	142	61
LS21	LS	LS2	Large Harvested	77	61
LS210	LS	LS2	Large Harvested	93	61
LS22	LS	LS2	Large Harvested	172	61
LS23	LS	LS2	Large Harvested	11	61
LS24	LS	LS2	Large Harvested	46	61
LS25	LS	LS2	Large Harvested	37	61
LS26	LS	LS2	Large Harvested	40	61
LS27	LS	LS2	Large Harvested	190	61
LS28	LS	LS2	Large Harvested	152	61
LS29	LS	LS2	Large Harvested	185	61
RS11	RS	RS1	Control	249	61
RS110	RS	RS1	Control	98	61
RS12	RS	RS1	Control	61	61
RS13	RS	RS1	Control	152	61
RS14	RS	RS1	Control	112	61
RS15	RS	RS1	Control	194	61
RS16	RS	RS1	Control	25	61
RS17	RS	RS1	Control	69	61
RS18	RS	RS1	Control	71	61
RS19	RS	RS1	Control	71	61
RS21	RS	RS2	Control	147	61
RS210	RS	RS2	Control	138	61
RS22	RS	RS2	Control	151	61
RS23	RS	RS2	Control	141	61
RS24	RS	RS2	Control	274	61
RS25	RS	RS2	Control	274	61
RS26	RS	RS2	Control	233	61
RS27	RS	RS2	Control	216	61
RS28	RS	RS2	Control	154	61
RS29	RS	RS2	Control	32	61
SS11	SS	SS1	Small Harvested	153	61
SS110	SS	SS1	Small Harvested	300	61
SS12	SS	SS1	Small Harvested	249	61
SS13	SS	SS1	Small Harvested	187	61
SS14	SS	SS1	Small Harvested	300	61
SS15	SS	SS1	Small Harvested	158	61
SS16	SS	SS1	Small Harvested	172	61
SS17	SS	SS1	Small Harvested	262	61
SS18	SS	SS1	Small Harvested	130	61
SS19	SS	SS1	Small Harvested	299	61
SS21	SS	SS2	Small Harvested	130	61
SS210	SS	SS2	Small Harvested	244	61
SS22	SS	SS2	Small Harvested	256	61
SS23	SS	SS2	Small Harvested	59	61
SS24	SS	SS2	Small Harvested	222	61
SS25	SS	SS2	Small Harvested	132	61
SS26	SS	SS2	Small Harvested	146	61
SS27	SS	SS2	Small Harvested	239	61
SS28	SS	SS2	Small Harvested	188	61
SS29	SS	SS2	Small Harvested	234	61
LS11	LS	LS1	Large Harvested	219	85
LS110	LS	LS1	Large Harvested	132	85
LS12	LS	LS1	Large Harvested	11	85
LS13	LS	LS1	Large Harvested	216	85
LS14	LS	LS1	Large Harvested	195	85
LS15	LS	LS1	Large Harvested	141	85
LS16	LS	LS1	Large Harvested	31	85
LS17	LS	LS1	Large Harvested	44	85
LS18	LS	LS1	Large Harvested	31	85
LS19	LS	LS1	Large Harvested	209	85
LS21	LS	LS2	Large Harvested	27	85
LS210	LS	LS2	Large Harvested	73	85
LS22	LS	LS2	Large Harvested	62	85
LS23	LS	LS2	Large Harvested	0	85
LS24	LS	LS2	Large Harvested	86	85
LS25	LS	LS2	Large Harvested	38	85
LS26	LS	LS2	Large Harvested	45	85
LS27	LS	LS2	Large Harvested	11	85
LS28	LS	LS2	Large Harvested	83	85
LS29	LS	LS2	Large Harvested	40	85
RS11	RS	RS1	Control	56	85
RS110	RS	RS1	Control	32	85
RS12	RS	RS1	Control	103	85
RS13	RS	RS1	Control	120	85
RS14	RS	RS1	Control	17	85
RS15	RS	RS1	Control	41	85
RS16	RS	RS1	Control	80	85
RS17	RS	RS1	Control	29	85
RS18	RS	RS1	Control	106	85
RS19	RS	RS1	Control	22	85
RS21	RS	RS2	Control	94	85
RS210	RS	RS2	Control	20	85
RS22	RS	RS2	Control	110	85
RS23	RS	RS2	Control	9	85
RS24	RS	RS2	Control	137	85
RS25	RS	RS2	Control	71	85
RS26	RS	RS2	Control	161	85
RS27	RS	RS2	Control	108	85
RS28	RS	RS2	Control	11	85
RS29	RS	RS2	Control	38	85
SS11	SS	SS1	Small Harvested	185	85
SS110	SS	SS1	Small Harvested	204	85
SS12	SS	SS1	Small Harvested	141	85
SS13	SS	SS1	Small Harvested	145	85
SS14	SS	SS1	Small Harvested	209	85
SS15	SS	SS1	Small Harvested	193	85
SS16	SS	SS1	Small Harvested	194	85
SS17	SS	SS1	Small Harvested	131	85
SS18	SS	SS1	Small Harvested	110	85
SS19	SS	SS1	Small Harvested	291	85
SS21	SS	SS2	Small Harvested	54	85
SS210	SS	SS2	Small Harvested	135	85
SS22	SS	SS2	Small Harvested	182	85
SS23	SS	SS2	Small Harvested	1	85
SS24	SS	SS2	Small Harvested	82	85
SS25	SS	SS2	Small Harvested	119	85
SS26	SS	SS2	Small Harvested	190	85
SS27	SS	SS2	Small Harvested	146	85
SS28	SS	SS2	Small Harvested	106	85
SS29	SS	SS2	Small Harvested	185	85
LS11	LS	LS1	Large Harvested	104	105
LS110	LS	LS1	Large Harvested	42	105
LS12	LS	LS1	Large Harvested	0	105
LS13	LS	LS1	Large Harvested	17	105
LS14	LS	LS1	Large Harvested	44	105
LS15	LS	LS1	Large Harvested	64	105
LS16	LS	LS1	Large Harvested	36	105
LS17	LS	LS1	Large Harvested	9	105
LS18	LS	LS1	Large Harvested	4	105
LS19	LS	LS1	Large Harvested	35	105
LS21	LS	LS2	Large Harvested	5	105
LS210	LS	LS2	Large Harvested	0	105
LS22	LS	LS2	Large Harvested	2	105
LS23	LS	LS2	Large Harvested	1	105
LS24	LS	LS2	Large Harvested	0	105
LS25	LS	LS2	Large Harvested	8	105
LS26	LS	LS2	Large Harvested	2	105
LS27	LS	LS2	Large Harvested	29	105
LS28	LS	LS2	Large Harvested	13	105
LS29	LS	LS2	Large Harvested	0	105
RS11	RS	RS1	Control	9	105
RS110	RS	RS1	Control	35	105
RS12	RS	RS1	Control	3	105
RS13	RS	RS1	Control	6	105
RS14	RS	RS1	Control	10	105
RS15	RS	RS1	Control	2	105
RS16	RS	RS1	Control	10	105
RS17	RS	RS1	Control	2	105
RS18	RS	RS1	Control	4	105
RS19	RS	RS1	Control	29	105
RS21	RS	RS2	Control	5	105
RS210	RS	RS2	Control	10	105
RS22	RS	RS2	Control	52	105
RS23	RS	RS2	Control	14	105
RS24	RS	RS2	Control	18	105
RS25	RS	RS2	Control	19	105
RS26	RS	RS2	Control	2	105
RS27	RS	RS2	Control	78	105
RS28	RS	RS2	Control	1	105
RS29	RS	RS2	Control	13	105
SS11	SS	SS1	Small Harvested	25	105
SS110	SS	SS1	Small Harvested	75	105
SS12	SS	SS1	Small Harvested	39	105
SS13	SS	SS1	Small Harvested	56	105
SS14	SS	SS1	Small Harvested	102	105
SS15	SS	SS1	Small Harvested	181	105
SS16	SS	SS1	Small Harvested	117	105
SS17	SS	SS1	Small Harvested	58	105
SS18	SS	SS1	Small Harvested	12	105
SS19	SS	SS1	Small Harvested	107	105
SS21	SS	SS2	Small Harvested	95	105
SS210	SS	SS2	Small Harvested	25	105
SS22	SS	SS2	Small Harvested	108	105
SS23	SS	SS2	Small Harvested	4	105
SS24	SS	SS2	Small Harvested	23	105
SS25	SS	SS2	Small Harvested	165	105
SS26	SS	SS2	Small Harvested	150	105
SS27	SS	SS2	Small Harvested	25	105
SS28	SS	SS2	Small Harvested	50	105
SS29	SS	SS2	Small Harvested	46	105
LS11	LS	LS1	Large Harvested	132	127
LS110	LS	LS1	Large Harvested	139	127
LS12	LS	LS1	Large Harvested	3	127
LS13	LS	LS1	Large Harvested	0	127
LS14	LS	LS1	Large Harvested	166	127
LS15	LS	LS1	Large Harvested	17	127
LS16	LS	LS1	Large Harvested	33	127
LS17	LS	LS1	Large Harvested	27	127
LS18	LS	LS1	Large Harvested	60	127
LS19	LS	LS1	Large Harvested	31	127
LS21	LS	LS2	Large Harvested	51	127
LS210	LS	LS2	Large Harvested	0	127
LS22	LS	LS2	Large Harvested	1	127
LS23	LS	LS2	Large Harvested	0	127
LS24	LS	LS2	Large Harvested	0	127
LS25	LS	LS2	Large Harvested	12	127
LS26	LS	LS2	Large Harvested	10	127
LS27	LS	LS2	Large Harvested	13	127
LS28	LS	LS2	Large Harvested	14	127
LS29	LS	LS2	Large Harvested	0	127
RS11	RS	RS1	Control	12	127
RS110	RS	RS1	Control	31	127
RS12	RS	RS1	Control	9	127
RS13	RS	RS1	Control	3	127
RS14	RS	RS1	Control	53	127
RS15	RS	RS1	Control	0	127
RS16	RS	RS1	Control	0	127
RS17	RS	RS1	Control	0	127
RS18	RS	RS1	Control	1	127
RS19	RS	RS1	Control	8	127
RS21	RS	RS2	Control	1	127
RS210	RS	RS2	Control	0	127
RS22	RS	RS2	Control	10	127
RS23	RS	RS2	Control	5	127
RS24	RS	RS2	Control	37	127
RS25	RS	RS2	Control	20	127
RS26	RS	RS2	Control	1	127
RS27	RS	RS2	Control	29	127
RS28	RS	RS2	Control	2	127
RS29	RS	RS2	Control	9	127
SS11	SS	SS1	Small Harvested	15	127
SS110	SS	SS1	Small Harvested	62	127
SS12	SS	SS1	Small Harvested	80	127
SS13	SS	SS1	Small Harvested	89	127
SS14	SS	SS1	Small Harvested	91	127
SS15	SS	SS1	Small Harvested	116	127
SS16	SS	SS1	Small Harvested	127	127
SS17	SS	SS1	Small Harvested	139	127
SS18	SS	SS1	Small Harvested	23	127
SS19	SS	SS1	Small Harvested	118	127
SS21	SS	SS2	Small Harvested	108	127
SS210	SS	SS2	Small Harvested	125	127
SS22	SS	SS2	Small Harvested	166	127
SS23	SS	SS2	Small Harvested	11	127
SS24	SS	SS2	Small Harvested	56	127
SS25	SS	SS2	Small Harvested	59	127
SS26	SS	SS2	Small Harvested	257	127
SS27	SS	SS2	Small Harvested	82	127
SS28	SS	SS2	Small Harvested	204	127
SS29	SS	SS2	Small Harvested	183	127
LS11	LS	LS1	Large Harvested	12	148
LS110	LS	LS1	Large Harvested	47	148
LS12	LS	LS1	Large Harvested	4	148
LS13	LS	LS1	Large Harvested	15	148
LS14	LS	LS1	Large Harvested	23	148
LS15	LS	LS1	Large Harvested	15	148
LS16	LS	LS1	Large Harvested	33	148
LS17	LS	LS1	Large Harvested	28	148
LS18	LS	LS1	Large Harvested	27	148
LS19	LS	LS1	Large Harvested	60	148
LS21	LS	LS2	Large Harvested	2	148
LS210	LS	LS2	Large Harvested	1	148
LS22	LS	LS2	Large Harvested	8	148
LS23	LS	LS2	Large Harvested	0	148
LS24	LS	LS2	Large Harvested	0	148
LS25	LS	LS2	Large Harvested	21	148
LS26	LS	LS2	Large Harvested	4	148
LS27	LS	LS2	Large Harvested	17	148
LS28	LS	LS2	Large Harvested	12	148
LS29	LS	LS2	Large Harvested	3	148
RS11	RS	RS1	Control	18	148
RS110	RS	RS1	Control	10	148
RS12	RS	RS1	Control	19	148
RS13	RS	RS1	Control	12	148
RS14	RS	RS1	Control	14	148
RS15	RS	RS1	Control	12	148
RS16	RS	RS1	Control	16	148
RS17	RS	RS1	Control	5	148
RS18	RS	RS1	Control	10	148
RS19	RS	RS1	Control	30	148
RS21	RS	RS2	Control	2	148
RS210	RS	RS2	Control	6	148
RS22	RS	RS2	Control	123	148
RS23	RS	RS2	Control	12	148
RS24	RS	RS2	Control	107	148
RS25	RS	RS2	Control	96	148
RS26	RS	RS2	Control	9	148
RS27	RS	RS2	Control	31	148
RS28	RS	RS2	Control	1	148
RS29	RS	RS2	Control	1	148
SS11	SS	SS1	Small Harvested	31	148
SS110	SS	SS1	Small Harvested	37	148
SS12	SS	SS1	Small Harvested	32	148
SS13	SS	SS1	Small Harvested	16	148
SS14	SS	SS1	Small Harvested	86	148
SS15	SS	SS1	Small Harvested	120	148
SS16	SS	SS1	Small Harvested	55	148
SS17	SS	SS1	Small Harvested	86	148
SS18	SS	SS1	Small Harvested	26	148
SS19	SS	SS1	Small Harvested	106	148
SS21	SS	SS2	Small Harvested	90	148
SS210	SS	SS2	Small Harvested	67	148
SS22	SS	SS2	Small Harvested	28	148
SS23	SS	SS2	Small Harvested	9	148
SS24	SS	SS2	Small Harvested	14	148
SS25	SS	SS2	Small Harvested	39	148
SS26	SS	SS2	Small Harvested	123	148
SS27	SS	SS2	Small Harvested	70	148
SS28	SS	SS2	Small Harvested	29	148
SS29	SS	SS2	Small Harvested	18	148
LS11	LS	LS1	Large Harvested	20	190
LS110	LS	LS1	Large Harvested	45	190
LS12	LS	LS1	Large Harvested	37	190
LS13	LS	LS1	Large Harvested	68	190
LS14	LS	LS1	Large Harvested	19	190
LS15	LS	LS1	Large Harvested	35	190
LS16	LS	LS1	Large Harvested	36	190
LS17	LS	LS1	Large Harvested	33	190
LS18	LS	LS1	Large Harvested	35	190
LS19	LS	LS1	Large Harvested	58	190
LS21	LS	LS2	Large Harvested	13	190
LS210	LS	LS2	Large Harvested	0	190
LS22	LS	LS2	Large Harvested	0	190
LS23	LS	LS2	Large Harvested	5	190
LS24	LS	LS2	Large Harvested	1	190
LS25	LS	LS2	Large Harvested	20	190
LS26	LS	LS2	Large Harvested	13	190
LS27	LS	LS2	Large Harvested	8	190
LS28	LS	LS2	Large Harvested	17	190
LS29	LS	LS2	Large Harvested	2	190
RS11	RS	RS1	Control	74	190
RS110	RS	RS1	Control	14	190
RS12	RS	RS1	Control	25	190
RS13	RS	RS1	Control	4	190
RS14	RS	RS1	Control	13	190
RS15	RS	RS1	Control	10	190
RS16	RS	RS1	Control	9	190
RS17	RS	RS1	Control	0	190
RS18	RS	RS1	Control	5	190
RS19	RS	RS1	Control	14	190
RS21	RS	RS2	Control	6	190
RS210	RS	RS2	Control	8	190
RS22	RS	RS2	Control	51	190
RS23	RS	RS2	Control	9	190
RS24	RS	RS2	Control	6	190
RS25	RS	RS2	Control	128	190
RS26	RS	RS2	Control	28	190
RS27	RS	RS2	Control	36	190
RS28	RS	RS2	Control	27	190
RS29	RS	RS2	Control	5	190
SS11	SS	SS1	Small Harvested	18	190
SS110	SS	SS1	Small Harvested	6	190
SS12	SS	SS1	Small Harvested	20	190
SS13	SS	SS1	Small Harvested	96	190
SS14	SS	SS1	Small Harvested	65	190
SS15	SS	SS1	Small Harvested	138	190
SS16	SS	SS1	Small Harvested	127	190
SS17	SS	SS1	Small Harvested	62	190
SS18	SS	SS1	Small Harvested	33	190
SS19	SS	SS1	Small Harvested	96	190
SS21	SS	SS2	Small Harvested	50	190
SS210	SS	SS2	Small Harvested	11	190
SS22	SS	SS2	Small Harvested	90	190
SS23	SS	SS2	Small Harvested	21	190
SS24	SS	SS2	Small Harvested	22	190
SS25	SS	SS2	Small Harvested	35	190
SS26	SS	SS2	Small Harvested	207	190
SS27	SS	SS2	Small Harvested	55	190
SS28	SS	SS2	Small Harvested	110	190
SS29	SS	SS2	Small Harvested	44	190

## Sheet: CichlidPredator
GroupID	Replicate	Population	SelectionLine	Day	Context	Age	Latency	SurfaceTime
LS110	LS1	LH	LargeHarvested	1	Control	> 3 month	150	45
LS12	LS1	LH	LargeHarvested	1	Control	> 3 month	300	0
LS13	LS1	LH	LargeHarvested	3	Control	> 3 month	3	148
LS14	LS1	LH	LargeHarvested	2	Control	> 3 month	8	151
LS15	LS1	LH	LargeHarvested	1	Control	> 3 month	2	96
LS16	LS1	LH	LargeHarvested	1	Control	> 3 month	14	51
LS19	LS1	LH	LargeHarvested	2	Control	> 3 month	30	25
LS21	LS2	LH	LargeHarvested	1	Control	> 3 month	300	0
LS210	LS2	LH	LargeHarvested	3	Control	> 3 month	300	0
LS22	LS2	LH	LargeHarvested	3	Control	> 3 month	196	10
LS24	LS2	LH	LargeHarvested	4	Control	> 3 month	300	0
LS25	LS2	LH	LargeHarvested	2	Control	> 3 month	184	4
LS26	LS2	LH	LargeHarvested	4	Control	> 3 month	300	0
LS29	LS2	LH	LargeHarvested	4	Control	> 3 month	130	2
RS11	RS1	RH	Control	4	Control	> 3 month	69	1
RS12	RS1	RH	Control	3	Control	> 3 month	4	11
RS13	RS1	RH	Control	3	Control	> 3 month	43	5
RS14	RS1	RH	Control	3	Control	> 3 month	300	1
RS15	RS1	RH	Control	3	Control	> 3 month	300	0
RS17	RS1	RH	Control	1	Control	> 3 month	300	0
RS18	RS1	RH	Control	4	Control	> 3 month	300	4
RS21	RS2	RH	Control	4	Control	> 3 month	300	1
RS210	RS2	RH	Control	3	Control	> 3 month	19	12
RS23	RS2	RH	Control	2	Control	> 3 month	1	24
RS24	RS2	RH	Control	4	Control	> 3 month	19	143
RS25	RS2	RH	Control	2	Control	> 3 month	19	36
RS26	RS2	RH	Control	1	Control	> 3 month	2	118
RS28	RS2	RH	Control	1	Control	> 3 month	23	8
SS11	SS1	SH	SmallHarvested	2	Control	> 3 month	47	10
SS12	SS1	SH	SmallHarvested	3	Control	> 3 month	1	76
SS13	SS1	SH	SmallHarvested	2	Control	> 3 month	3	226
SS14	SS1	SH	SmallHarvested	2	Control	> 3 month	2	219
SS17	SS1	SH	SmallHarvested	1	Control	> 3 month	21	167
SS18	SS1	SH	SmallHarvested	2	Control	> 3 month	9	46
SS19	SS1	SH	SmallHarvested	1	Control	> 3 month	20	85
SS210	SS2	SH	SmallHarvested	4	Control	> 3 month	128	26
SS22	SS2	SH	SmallHarvested	4	Control	> 3 month	2	143
SS23	SS2	SH	SmallHarvested	2	Control	> 3 month	2	28
SS24	SS2	SH	SmallHarvested	2	Control	> 3 month	33	10
SS27	SS2	SH	SmallHarvested	4	Control	> 3 month	2	65
SS28	SS2	SH	SmallHarvested	3	Control	> 3 month	29	69
SS29	SS2	SH	SmallHarvested	1	Control	> 3 month	25	35
LS110	LS1	LH	LargeHarvested	1	Control	> 4 month	1	117
LS12	LS1	LH	LargeHarvested	1	Control	> 4 month	300	0
LS13	LS1	LH	LargeHarvested	3	Control	> 4 month	0	233
LS14	LS1	LH	LargeHarvested	2	Control	> 4 month	6	124
LS15	LS1	LH	LargeHarvested	1	Control	> 4 month	2	49
LS16	LS1	LH	LargeHarvested	1	Control	> 4 month	34	30
LS19	LS1	LH	LargeHarvested	2	Control	> 4 month	3	90
LS21	LS2	LH	LargeHarvested	1	Control	> 4 month	1	22
LS210	LS2	LH	LargeHarvested	3	Control	> 4 month	300	0
LS22	LS2	LH	LargeHarvested	3	Control	> 4 month	300	0
LS24	LS2	LH	LargeHarvested	4	Control	> 4 month	300	0
LS25	LS2	LH	LargeHarvested	2	Control	> 4 month	1	10
LS26	LS2	LH	LargeHarvested	4	Control	> 4 month	300	0
LS29	LS2	LH	LargeHarvested	4	Control	> 4 month	82	7
RS11	RS1	RH	Control	4	Control	> 4 month	7	12
RS12	RS1	RH	Control	3	Control	> 4 month	8	24
RS13	RS1	RH	Control	3	Control	> 4 month	300	0
RS14	RS1	RH	Control	3	Control	> 4 month	2	26
RS15	RS1	RH	Control	3	Control	> 4 month	300	0
RS17	RS1	RH	Control	1	Control	> 4 month	300	0
RS18	RS1	RH	Control	4	Control	> 4 month	80	13
RS21	RS2	RH	Control	4	Control	> 4 month	82	11
RS210	RS2	RH	Control	3	Control	> 4 month	1	5
RS23	RS2	RH	Control	2	Control	> 4 month	1	11
RS24	RS2	RH	Control	4	Control	> 4 month	45	133
RS25	RS2	RH	Control	2	Control	> 4 month	0	75
RS26	RS2	RH	Control	1	Control	> 4 month	141	4
RS28	RS2	RH	Control	1	Control	> 4 month	38	8
SS11	SS1	SH	SmallHarvested	2	Control	> 4 month	10	13
SS12	SS1	SH	SmallHarvested	3	Control	> 4 month	2	249
SS13	SS1	SH	SmallHarvested	2	Control	> 4 month	0	66
SS14	SS1	SH	SmallHarvested	2	Control	> 4 month	0	71
SS17	SS1	SH	SmallHarvested	1	Control	> 4 month	0	180
SS18	SS1	SH	SmallHarvested	2	Control	> 4 month	2	46
SS19	SS1	SH	SmallHarvested	1	Control	> 4 month	1	265
SS210	SS2	SH	SmallHarvested	4	Control	> 4 month	106	17
SS22	SS2	SH	SmallHarvested	4	Control	> 4 month	11	43
SS23	SS2	SH	SmallHarvested	2	Control	> 4 month	67	1
SS24	SS2	SH	SmallHarvested	2	Control	> 4 month	1	50
SS27	SS2	SH	SmallHarvested	4	Control	> 4 month	1	43
SS28	SS2	SH	SmallHarvested	3	Control	> 4 month	9	40
SS29	SS2	SH	SmallHarvested	1	Control	> 4 month	1	47
LS110	LS1	LH	LargeHarvested	2	See	> 3 month	20	163
LS12	LS1	LH	LargeHarvested	2	See	> 3 month	300	0
LS13	LS1	LH	LargeHarvested	4	See	> 3 month	1	185
LS14	LS1	LH	LargeHarvested	1	See	> 3 month	55	43
LS15	LS1	LH	LargeHarvested	2	See	> 3 month	4	76
LS16	LS1	LH	LargeHarvested	2	See	> 3 month	10	89
LS19	LS1	LH	LargeHarvested	1	See	> 3 month	0	101
LS21	LS2	LH	LargeHarvested	2	See	> 3 month	2	35
LS210	LS2	LH	LargeHarvested	4	See	> 3 month	300	0
LS22	LS2	LH	LargeHarvested	4	See	> 3 month	300	0
LS24	LS2	LH	LargeHarvested	3	See	> 3 month	300	0
LS25	LS2	LH	LargeHarvested	1	See	> 3 month	12	36
LS26	LS2	LH	LargeHarvested	3	See	> 3 month	300	0
LS29	LS2	LH	LargeHarvested	3	See	> 3 month	78	8
RS11	RS1	RH	Control	3	See	> 3 month	13	8
RS12	RS1	RH	Control	4	See	> 3 month	4	14
RS13	RS1	RH	Control	4	See	> 3 month	28	6
RS14	RS1	RH	Control	4	See	> 3 month	300	1
RS15	RS1	RH	Control	4	See	> 3 month	300	0
RS17	RS1	RH	Control	2	See	> 3 month	300	0
RS18	RS1	RH	Control	3	See	> 3 month	300	0
RS21	RS2	RH	Control	3	See	> 3 month	20	19
RS210	RS2	RH	Control	4	See	> 3 month	33	22
RS23	RS2	RH	Control	1	See	> 3 month	4	36
RS24	RS2	RH	Control	3	See	> 3 month	10	79
RS25	RS2	RH	Control	1	See	> 3 month	1	290
RS26	RS2	RH	Control	2	See	> 3 month	300	0
RS28	RS2	RH	Control	2	See	> 3 month	41	31
SS11	SS1	SH	SmallHarvested	1	See	> 3 month	212	1
SS12	SS1	SH	SmallHarvested	4	See	> 3 month	0	51
SS13	SS1	SH	SmallHarvested	1	See	> 3 month	1	103
SS14	SS1	SH	SmallHarvested	1	See	> 3 month	26	33
SS17	SS1	SH	SmallHarvested	2	See	> 3 month	6	215
SS18	SS1	SH	SmallHarvested	1	See	> 3 month	34	66
SS19	SS1	SH	SmallHarvested	2	See	> 3 month	0	228
SS210	SS2	SH	SmallHarvested	3	See	> 3 month	46	1
SS22	SS2	SH	SmallHarvested	3	See	> 3 month	0	175
SS23	SS2	SH	SmallHarvested	1	See	> 3 month	20	6
SS24	SS2	SH	SmallHarvested	1	See	> 3 month	14	46
SS27	SS2	SH	SmallHarvested	3	See	> 3 month	14	23
SS28	SS2	SH	SmallHarvested	4	See	> 3 month	2	40
SS29	SS2	SH	SmallHarvested	2	See	> 3 month	37	134
LS110	LS1	LH	LargeHarvested	2	See	> 4 month	1	103
LS12	LS1	LH	LargeHarvested	2	See	> 4 month	261	6
LS13	LS1	LH	LargeHarvested	4	See	> 4 month	1	54
LS14	LS1	LH	LargeHarvested	1	See	> 4 month	1	251
LS15	LS1	LH	LargeHarvested	2	See	> 4 month	123	97
LS16	LS1	LH	LargeHarvested	2	See	> 4 month	28	71
LS19	LS1	LH	LargeHarvested	1	See	> 4 month	1	120
LS21	LS2	LH	LargeHarvested	2	See	> 4 month	0	35
LS210	LS2	LH	LargeHarvested	4	See	> 4 month	300	0
LS22	LS2	LH	LargeHarvested	4	See	> 4 month	300	0
LS24	LS2	LH	LargeHarvested	3	See	> 4 month	300	0
LS25	LS2	LH	LargeHarvested	1	See	> 4 month	2	17
LS26	LS2	LH	LargeHarvested	3	See	> 4 month	1	2
LS29	LS2	LH	LargeHarvested	3	See	> 4 month	173	2
RS11	RS1	RH	Control	3	See	> 4 month	18	7
RS12	RS1	RH	Control	4	See	> 4 month	1	13
RS13	RS1	RH	Control	4	See	> 4 month	300	1
RS14	RS1	RH	Control	4	See	> 4 month	2	37
RS15	RS1	RH	Control	4	See	> 4 month	300	0
RS17	RS1	RH	Control	2	See	> 4 month	300	0
RS18	RS1	RH	Control	3	See	> 4 month	243	1
RS21	RS2	RH	Control	3	See	> 4 month	300	0
RS210	RS2	RH	Control	4	See	> 4 month	7	3
RS23	RS2	RH	Control	1	See	> 4 month	3	63
RS24	RS2	RH	Control	3	See	> 4 month	23	193
RS25	RS2	RH	Control	1	See	> 4 month	5	135
RS26	RS2	RH	Control	2	See	> 4 month	19	14
RS28	RS2	RH	Control	2	See	> 4 month	2	9
SS11	SS1	SH	SmallHarvested	1	See	> 4 month	2	19
SS12	SS1	SH	SmallHarvested	4	See	> 4 month	2	54
SS13	SS1	SH	SmallHarvested	1	See	> 4 month	2	73
SS14	SS1	SH	SmallHarvested	1	See	> 4 month	6	53
SS17	SS1	SH	SmallHarvested	2	See	> 4 month	0	252
SS18	SS1	SH	SmallHarvested	1	See	> 4 month	5	57
SS19	SS1	SH	SmallHarvested	2	See	> 4 month	4	182
SS210	SS2	SH	SmallHarvested	3	See	> 4 month		3
SS22	SS2	SH	SmallHarvested	3	See	> 4 month	2	55
SS23	SS2	SH	SmallHarvested	1	See	> 4 month	16	9
SS24	SS2	SH	SmallHarvested	1	See	> 4 month	0	66
SS27	SS2	SH	SmallHarvested	3	See	> 4 month	7	27
SS28	SS2	SH	SmallHarvested	4	See	> 4 month	2	43
SS29	SS2	SH	SmallHarvested	2	See	> 4 month	1	61
LS110	LS1	LH	LargeHarvested	3	Smell	> 3 month	18	75
LS12	LS1	LH	LargeHarvested	3	Smell	> 3 month	300	0
LS13	LS1	LH	LargeHarvested	2	Smell	> 3 month	1	116
LS14	LS1	LH	LargeHarvested	4	Smell	> 3 month	7	106
LS15	LS1	LH	LargeHarvested	3	Smell	> 3 month	1	206
LS16	LS1	LH	LargeHarvested	3	Smell	> 3 month	2	200
LS19	LS1	LH	LargeHarvested	4	Smell	> 3 month	2	33
LS21	LS2	LH	LargeHarvested	3	Smell	> 3 month	21	46
LS210	LS2	LH	LargeHarvested	2	Smell	> 3 month	300	0
LS22	LS2	LH	LargeHarvested	2	Smell	> 3 month	300	0
LS24	LS2	LH	LargeHarvested	1	Smell	> 3 month	300	0
LS25	LS2	LH	LargeHarvested	4	Smell	> 3 month	30	1
LS26	LS2	LH	LargeHarvested	1	Smell	> 3 month	300	1
LS29	LS2	LH	LargeHarvested	1	Smell	> 3 month	71	5
RS11	RS1	RH	Control	1	Smell	> 3 month	283	1
RS12	RS1	RH	Control	2	Smell	> 3 month	300	0
RS13	RS1	RH	Control	2	Smell	> 3 month	271	1
RS14	RS1	RH	Control	2	Smell	> 3 month	27	7
RS15	RS1	RH	Control	2	Smell	> 3 month	300	0
RS17	RS1	RH	Control	3	Smell	> 3 month	199	6
RS18	RS1	RH	Control	1	Smell	> 3 month	300	0
RS21	RS2	RH	Control	1	Smell	> 3 month	32	8
RS210	RS2	RH	Control	2	Smell	> 3 month	11	8
RS23	RS2	RH	Control	4	Smell	> 3 month	300	0
RS24	RS2	RH	Control	1	Smell	> 3 month	60	149
RS25	RS2	RH	Control	4	Smell	> 3 month	2	55
RS26	RS2	RH	Control	3	Smell	> 3 month	51	3
RS28	RS2	RH	Control	3	Smell	> 3 month	300	0
SS11	SS1	SH	SmallHarvested	4	Smell	> 3 month	300	0
SS12	SS1	SH	SmallHarvested	2	Smell	> 3 month	1	5
SS13	SS1	SH	SmallHarvested	4	Smell	> 3 month	1	39
SS14	SS1	SH	SmallHarvested	4	Smell	> 3 month	45	46
SS17	SS1	SH	SmallHarvested	3	Smell	> 3 month	5	37
SS18	SS1	SH	SmallHarvested	4	Smell	> 3 month	300	0
SS19	SS1	SH	SmallHarvested	3	Smell	> 3 month	8	112
SS210	SS2	SH	SmallHarvested	1	Smell	> 3 month	23	74
SS22	SS2	SH	SmallHarvested	1	Smell	> 3 month	1	229
SS23	SS2	SH	SmallHarvested	4	Smell	> 3 month	263	1
SS24	SS2	SH	SmallHarvested	4	Smell	> 3 month	60	5
SS27	SS2	SH	SmallHarvested	1	Smell	> 3 month	19	47
SS28	SS2	SH	SmallHarvested	2	Smell	> 3 month	32	1
SS29	SS2	SH	SmallHarvested	3	Smell	> 3 month	20	70
LS110	LS1	LH	LargeHarvested	3	Smell	> 4 month	3	108
LS12	LS1	LH	LargeHarvested	3	Smell	> 4 month	300	0
LS13	LS1	LH	LargeHarvested	2	Smell	> 4 month	1	99
LS14	LS1	LH	LargeHarvested	4	Smell	> 4 month	7	87
LS15	LS1	LH	LargeHarvested	3	Smell	> 4 month	1	59
LS16	LS1	LH	LargeHarvested	3	Smell	> 4 month	30	17
LS19	LS1	LH	LargeHarvested	4	Smell	> 4 month	2	83
LS21	LS2	LH	LargeHarvested	3	Smell	> 4 month	1	13
LS210	LS2	LH	LargeHarvested	2	Smell	> 4 month	300	0
LS22	LS2	LH	LargeHarvested	2	Smell	> 4 month	141	3
LS24	LS2	LH	LargeHarvested	1	Smell	> 4 month	300	0
LS25	LS2	LH	LargeHarvested	4	Smell	> 4 month	5	3
LS26	LS2	LH	LargeHarvested	1	Smell	> 4 month	28	9
LS29	LS2	LH	LargeHarvested	1	Smell	> 4 month	209	8
RS11	RS1	RH	Control	1	Smell	> 4 month	5	22
RS12	RS1	RH	Control	2	Smell	> 4 month	5	15
RS13	RS1	RH	Control	2	Smell	> 4 month	86	1
RS14	RS1	RH	Control	2	Smell	> 4 month	4	19
RS15	RS1	RH	Control	2	Smell	> 4 month	46	3
RS17	RS1	RH	Control	3	Smell	> 4 month	300	0
RS18	RS1	RH	Control	1	Smell	> 4 month	217	1
RS21	RS2	RH	Control	1	Smell	> 4 month	24	4
RS210	RS2	RH	Control	2	Smell	> 4 month	9	28
RS23	RS2	RH	Control	4	Smell	> 4 month	27	2
RS24	RS2	RH	Control	1	Smell	> 4 month	51	64
RS25	RS2	RH	Control	4	Smell	> 4 month	2	160
RS26	RS2	RH	Control	3	Smell	> 4 month	8	7
RS28	RS2	RH	Control	3	Smell	> 4 month	2	2
SS11	SS1	SH	SmallHarvested	4	Smell	> 4 month	5	15
SS12	SS1	SH	SmallHarvested	2	Smell	> 4 month	0	78
SS13	SS1	SH	SmallHarvested	4	Smell	> 4 month	2	34
SS14	SS1	SH	SmallHarvested	4	Smell	> 4 month	1	103
SS17	SS1	SH	SmallHarvested	3	Smell	> 4 month	2	71
SS18	SS1	SH	SmallHarvested	4	Smell	> 4 month	14	15
SS19	SS1	SH	SmallHarvested	3	Smell	> 4 month	4	54
SS210	SS2	SH	SmallHarvested	1	Smell	> 4 month	105	41
SS22	SS2	SH	SmallHarvested	1	Smell	> 4 month	0	129
SS23	SS2	SH	SmallHarvested	4	Smell	> 4 month	39	2
SS24	SS2	SH	SmallHarvested	4	Smell	> 4 month	3	28
SS27	SS2	SH	SmallHarvested	1	Smell	> 4 month	0	38
SS28	SS2	SH	SmallHarvested	2	Smell	> 4 month	1	74
SS29	SS2	SH	SmallHarvested	3	Smell	> 4 month	1	60
LS110	LS1	LH	LargeHarvested	4	Smell&See	> 3 month	1	165
LS12	LS1	LH	LargeHarvested	4	Smell&See	> 3 month	110	9
LS13	LS1	LH	LargeHarvested	1	Smell&See	> 3 month	7	103
LS14	LS1	LH	LargeHarvested	3	Smell&See	> 3 month	6	178
LS15	LS1	LH	LargeHarvested	4	Smell&See	> 3 month	7	109
LS16	LS1	LH	LargeHarvested	4	Smell&See	> 3 month	15	42
LS19	LS1	LH	LargeHarvested	3	Smell&See	> 3 month	6	107
LS21	LS2	LH	LargeHarvested	4	Smell&See	> 3 month	1	69
LS210	LS2	LH	LargeHarvested	1	Smell&See	> 3 month	300	0
LS22	LS2	LH	LargeHarvested	1	Smell&See	> 3 month	300	0
LS24	LS2	LH	LargeHarvested	2	Smell&See	> 3 month	300	0
LS25	LS2	LH	LargeHarvested	3	Smell&See	> 3 month	11	5
LS26	LS2	LH	LargeHarvested	2	Smell&See	> 3 month	51	3
LS29	LS2	LH	LargeHarvested	2	Smell&See	> 3 month	300	1
RS11	RS1	RH	Control	2	Smell&See	> 3 month	300	0
RS12	RS1	RH	Control	1	Smell&See	> 3 month	10	25
RS13	RS1	RH	Control	1	Smell&See	> 3 month	180	6
RS14	RS1	RH	Control	1	Smell&See	> 3 month	191	4
RS15	RS1	RH	Control	1	Smell&See	> 3 month	127	3
RS17	RS1	RH	Control	4	Smell&See	> 3 month	300	0
RS18	RS1	RH	Control	2	Smell&See	> 3 month	300	0
RS21	RS2	RH	Control	2	Smell&See	> 3 month	28	12
RS210	RS2	RH	Control	1	Smell&See	> 3 month	14	13
RS23	RS2	RH	Control	3	Smell&See	> 3 month	7	70
RS24	RS2	RH	Control	2	Smell&See	> 3 month	2	104
RS25	RS2	RH	Control	3	Smell&See	> 3 month	0	157
RS26	RS2	RH	Control	4	Smell&See	> 3 month	259	19
RS28	RS2	RH	Control	4	Smell&See	> 3 month	300	0
SS11	SS1	SH	SmallHarvested	3	Smell&See	> 3 month	95	5
SS12	SS1	SH	SmallHarvested	1	Smell&See	> 3 month	10	149
SS13	SS1	SH	SmallHarvested	3	Smell&See	> 3 month	1	65
SS14	SS1	SH	SmallHarvested	3	Smell&See	> 3 month	2	181
SS17	SS1	SH	SmallHarvested	4	Smell&See	> 3 month	9	35
SS18	SS1	SH	SmallHarvested	3	Smell&See	> 3 month	21	12
SS19	SS1	SH	SmallHarvested	4	Smell&See	> 3 month	13	105
SS210	SS2	SH	SmallHarvested	2	Smell&See	> 3 month	200	1
SS22	SS2	SH	SmallHarvested	2	Smell&See	> 3 month	1	227
SS23	SS2	SH	SmallHarvested	3	Smell&See	> 3 month	25	27
SS24	SS2	SH	SmallHarvested	3	Smell&See	> 3 month	3	4
SS27	SS2	SH	SmallHarvested	2	Smell&See	> 3 month	68	43
SS28	SS2	SH	SmallHarvested	1	Smell&See	> 3 month	4	64
SS29	SS2	SH	SmallHarvested	4	Smell&See	> 3 month	4	156
LS110	LS1	LH	LargeHarvested	4	Smell&See	> 4 month	1	80
LS12	LS1	LH	LargeHarvested	4	Smell&See	> 4 month	300	0
LS13	LS1	LH	LargeHarvested	1	Smell&See	> 4 month	3	98
LS14	LS1	LH	LargeHarvested	3	Smell&See	> 4 month	122	126
LS15	LS1	LH	LargeHarvested	4	Smell&See	> 4 month	1	106
LS16	LS1	LH	LargeHarvested	4	Smell&See	> 4 month	42	62
LS19	LS1	LH	LargeHarvested	3	Smell&See	> 4 month	1	88
LS21	LS2	LH	LargeHarvested	4	Smell&See	> 4 month	1	26
LS210	LS2	LH	LargeHarvested	1	Smell&See	> 4 month	300	0
LS22	LS2	LH	LargeHarvested	1	Smell&See	> 4 month	242	4
LS24	LS2	LH	LargeHarvested	2	Smell&See	> 4 month	300	0
LS25	LS2	LH	LargeHarvested	3	Smell&See	> 4 month	1	3
LS26	LS2	LH	LargeHarvested	2	Smell&See	> 4 month	256	6
LS29	LS2	LH	LargeHarvested	2	Smell&See	> 4 month	7	23
RS11	RS1	RH	Control	2	Smell&See	> 4 month	1	28
RS12	RS1	RH	Control	1	Smell&See	> 4 month	0	24
RS13	RS1	RH	Control	1	Smell&See	> 4 month	300	1
RS14	RS1	RH	Control	1	Smell&See	> 4 month	2	16
RS15	RS1	RH	Control	1	Smell&See	> 4 month	95	2
RS17	RS1	RH	Control	4	Smell&See	> 4 month	300	0
RS18	RS1	RH	Control	2	Smell&See	> 4 month	64	1
RS21	RS2	RH	Control	2	Smell&See	> 4 month	300	0
RS210	RS2	RH	Control	1	Smell&See	> 4 month	3	30
RS23	RS2	RH	Control	3	Smell&See	> 4 month	4	8
RS24	RS2	RH	Control	2	Smell&See	> 4 month	26	25
RS25	RS2	RH	Control	3	Smell&See	> 4 month	300	0
RS26	RS2	RH	Control	4	Smell&See	> 4 month	3	6
RS28	RS2	RH	Control	4	Smell&See	> 4 month	31	1
SS11	SS1	SH	SmallHarvested	3	Smell&See	> 4 month	28	3
SS12	SS1	SH	SmallHarvested	1	Smell&See	> 4 month	0	109
SS13	SS1	SH	SmallHarvested	3	Smell&See	> 4 month	7	34
SS14	SS1	SH	SmallHarvested	3	Smell&See	> 4 month	5	71
SS17	SS1	SH	SmallHarvested	4	Smell&See	> 4 month	1	82
SS18	SS1	SH	SmallHarvested	3	Smell&See	> 4 month	13	16
SS19	SS1	SH	SmallHarvested	4	Smell&See	> 4 month	12	46
SS210	SS2	SH	SmallHarvested	2	Smell&See	> 4 month	42	17
SS22	SS2	SH	SmallHarvested	2	Smell&See	> 4 month	1	52
SS23	SS2	SH	SmallHarvested	3	Smell&See	> 4 month	113	3
SS24	SS2	SH	SmallHarvested	3	Smell&See	> 4 month	145	9
SS27	SS2	SH	SmallHarvested	2	Smell&See	> 4 month	122	42
SS28	SS2	SH	SmallHarvested	1	Smell&See	> 4 month	4	64
SS29	SS2	SH	SmallHarvested	4	Smell&See	> 4 month	1	75
